# Supplementary material for: Functional Training and Dual-Task Training Improve the Executive Function of Older Women
Source: Geriatrics (Basel). 2023 Aug 22;8(5):83. doi: 10.3390/geriatrics8050083 (PMC10514855; doi:10.3390/geriatrics8050083)
Supplement: Supplementary file 1 [file geriatrics-08-00083-s001.zip]

Archive with 2 entries (2 files):
- Table_S1_Functional Training Program description.xlsx
- Table_S2_Dual task training Program description.xlsx
