# Supplementary material for: Functional Training and Dual-Task Training Improve the Executive Function of Older Women
Source: Geriatrics (Basel). 2023 Aug 22;8(5):83. doi: 10.3390/geriatrics8050083 (PMC10514855; doi:10.3390/geriatrics8050083)
Supplement: Supplementary file 1 [file geriatrics-08-00083-s001.zip › Table_S1_Functional Training Program description.xlsx]

## Sheet: Table_S1
		FUNCTIONAL TRAINING
			Duration	Week 0 – 4	Week 5 - 8	Week 9 - 12	Week 13 - 16
			MOVIMENT PREPARATION/MOBILITY
		1st part	10 minutes	Frontal run skipping in a walking pattern	Frontal run with High and Low Skipping	Lateral run and arm patterns up and forward	Lateral run with surprise exchanges
				High-knee skips	Low-knee skips + Reaction for direction change	Jumping + Color-based reaction to take a step to the right or left	Jumping + Reaction to jump or squat or step forward
		COORDINATION VISUAL-MOTOR/ MUSCLE POWER/ AGILITY
		2sd part	15 minutes	(Lower limbs 1)	(Lower limbs 2)	(Lower limbs 3)	(Lower limbs 4)
				Feet on the square before moving forward	Single leg in and out	Two-foot lateral run	Two forward one back
				Icky shuffle (to a single side)	Icky shuffle	Lateral, foot forward with each advance	Straddle squat hops
				Front in, in, out, out	Icky shuffle + tap the cone	Lateral in, in, out, out	Straddle squat hops sides
				(Rope training 1)	(Rope training 2)	(Rope training 3)	(Rope training 4)
				Short bilateral vertical	Short unilateral vertical	Short bilateral horizontal	Short bilateral circular
				(Reactive Med Ball Throws 1)	(Reactive Med Ball Throws 2)	(Reactive Med Ball Throws 3)	(Reactive Med Ball Throws 4)
				Bilateral vertical	Bilateral horizontal	Unilateral horizontal	Bilateral lateral
				(Climbing on and off the step 1)	(Climbing on and off the step 2)	(Climbing on and off the step 3)	(Climbing on and off the step 4)
				Single front	Front jumping	Single lateral	Lateral Jumping
				Cone Training Drills 1	Cone Training Drills 2	Cone Training Drills 3	Cone Training Drills 4
				Single front without contouring	Single front contouring	Single Lateral without contouring	Lateral contouring
			Density	40/40 seconds	40/30 seconds	40/20 seconds	40/15 seconds
		MUSCLE STRENGTH
		3rd part	20 minutes	(Deadlift 1)	(Deadlift 2)	(Deadlift 3)	(Deadlift 4)
				Conventional	Partially asymmetrical	Conventional: one-sided	Conventional: switch arm
				(Goblet 1)	(Goblet 2)	(Goblet 3)	(Goblet 4)
				Conventional	Putting and picking up weight from the floor	Putting and picking up weight off the floor, finishing on toe	Put the weight on your shoulder
				( Farmer’s walk 1)	(Farmer’s walk 2)	(Farmer’s walk 3)	(Farmer’s walk 4)
				Unilateral	Unilateral switching arm	One-sided keeping arm	Conventional, asymmetrical weights
				(Rowing 1)	(Rowing 2)	(Rowing 3)	(Rowing 4)
				Neutral suspension tape	Higher slope neutral suspension tape	Suspension tape, supinated grip	Suspension tape, overhand grip
				(Chest press 1)	(Chest press 2)	(Chest press 3)	(Chest press 4)
				Conventional elastic	Conventional stretch with alternating knee lift	One-sided elastic	Elastic unilateral with knee lift
			Density	40/40 seconds	40/30 seconds	40/20 seconds	40/15 seconds
		4th part	05 minutes	(Cardmet 1)	(Cardmet 2)	(Cardmet 3)	(Cardmet 4)
				Relay	Relay with front zig-zag without contouring	Relay with side zig-zag without going around	Relay with side zig-zag skirting
		5th part	02 minutes	Single stretching + breathing	Simple stretching + breathing	Single stretching + breathing	Single stretching + breathing
