# Supplementary material for: Functional Training and Dual-Task Training Improve the Executive Function of Older Women
Source: Geriatrics (Basel). 2023 Aug 22;8(5):83. doi: 10.3390/geriatrics8050083 (PMC10514855; doi:10.3390/geriatrics8050083)
Supplement: Supplementary file 1 [file geriatrics-08-00083-s001.zip › Table_S2_Dual task training Program description.xlsx]

## Sheet: Table S2 
			DUAL-TASK TRAINING
			Duration	Week 0 - 4	Week 5 - 8	Week 9 - 12	Week 13 - 16
			WORKING MEMORY
		1st part	10 minutes	Standing Stretch Patterns + Mobility and Stability + Evocation	Standing Stretch Patterns + Mobility and Stability + Evocation	Standing Stretch Patterns + Mobility and Stability + Evocation	Standing Stretch Patterns + Mobility and Stability + Evocation
				INHIBITORY CONTROL
		2sd part	20 minutes	(Bipodal 1)	(Bipodal 2)	(Bipodal 3)	(Bipodal 4)
				Feet together one glued to the other + Balancing a ball throwing from one hand to the other in front	Feet together in front of each other + Balancing a ball by moving it vertically with eyes following the ball	Feet together one glued to the other + Balancing a ball in the hand moving it horizontally changing hands, looking forward	Feet together in front of each other + Balancing a ball in hand varying directions
				INHIBITORY CONTROL + WORKING MEMORY
				(Unipodal 1)	(Unipodal 2)	(Unipodal 3)	(Unipodal 4)
				Conventional with assisting stick, in pairs, evoking the name of a class without repeating what has already been said	Conventional with a vertical stick helping and lifting a supporting foot, evoking the name of a class without repeating what has already been said	Conventional unsupported evoking a class name without repeating what has already been said	Conventional passing a bottle from one hand to another, evoking the name of a class without repeating what has already been said
				COGNITIVE FLEXIBILITY
				(Straight line walking 1)	(Straight line walking 2)	(Straight line walking 3)	(Straight line walking 4)
				Feet on edge of center strip balancing baton	Feet on top of center strip swinging baton back and forth	Feet on top of center strip passing object from one hand to the other	Feet on top of center strip and balancing cardboard tray or glass with liquid
				INHIBITORY CONTROL
		3rd part	10 minutes	(Static 1)	(Static 2)	(Static 3)	(Static 4)
				Stationary march + Progression of steps from 2 to 2 and from 3 to 3 according to the command	Stationary march with pause, 1, 2 to and 1, 2, 3 to + Visual command to switch between the two	Stationary march + Audible command to stop	Stationary march + Visual command to stop
				(Dynamic 1)	(Dynamic 2)	(Dynamic 3)	(Dynamic 4)
				Side shift	Side shift + arms opening and closing	Side shift + arms to the side and up	Side shift + arms up, sideways and diagonally
				WORKING MEMORY
		4th part	10 minutes	(Cardmet 1)	(Cardmet 2)	(Cardmet 3)	(Cardmet 4)
				Pass the ball to the side (calling for colors) in an isometric squat position, counting the number of turns	Passing the ball under or over the legs in rows while evoking some class (fruits, animals, colors)	Pass the ball with two commands (over the head and under the legs) during the relay while evoking some class (fruits, animals, colors)	Pass the ball with three commands (over the head, on the side and under the legs) during the relay while evoking some class (fruits, animals, colors)
		5th part	10 minutes	Single stretching + breathing	Single stretching + breathing	Single stretching + breathing	Single stretching + breathing
